# Supplementary material for: PPR596 Is Required for nad2 Intron Splicing and Complex I Biogenesis in Arabidopsis
Source: Int J Mol Sci. 2024 Mar 21;25(6):3542. doi: 10.3390/ijms25063542 (PMC10971677; doi:10.3390/ijms25063542)
Supplement: Supplementary file 1 [file ijms-25-03542-s001.zip]

Archive with 2 entries (2 files):
- ijms-2905211-supplementary figures.pdf
- Table S1.xlsx
